# Supplementary material for: Hypomyelinating Leukodystrophy 14 (HLD14)-Related UFC1 p.Arg23Gln Decreases Cell Morphogenesis: A Phenotype Reversable with Hesperetin
Source: Medicines (Basel). 2025 Jan 16;12(1):2. doi: 10.3390/medicines12010002 (PMC11755592; doi:10.3390/medicines12010002)
Supplement: Supplementary file 1 [file medicines-12-00002-s001.zip]

Archive with 7 entries (7 files):
- Figure S1.tif
- Figure S2.tif
- Figure S3.tif
- Figure S4.tif
- Figure S5.tif
- Figure S6.tif
- Supplemental figure legends.pdf
